# Supplementary material for: Applications of Machine Learning to Diagnosis of Parkinson’s Disease
Source: Brain Sci. 2023 Nov 3;13(11):1546. doi: 10.3390/brainsci13111546 (PMC10670005; doi:10.3390/brainsci13111546)
Supplement: Supplementary file 1 [file brainsci-13-01546-s001.zip]

Archive with 1 entries (1 files):
- brainsci-2660240-supplementary.pdf
